# Supplementary material for: Intelligent reflective surfaces in 5G and beyond: optimizing uplink satellite connectivity for IoT
Source: PeerJ Comput Sci. 2025 Jun 24;11:e2726. doi: 10.7717/peerj-cs.2726 (PMC12453643; doi:10.7717/peerj-cs.2726)
Supplement: Supplemental Information 1 [file peerj-cs-11-2726-s001.zip]

Archive with 2 entries (2 files):
- Simulink_Sat_IoT_IRS.slx
- MATLAB_Code_Satellite_IoT_IRS.m
