# Supplementary material for: Intelligent reflective surfaces in 5G and beyond: optimizing uplink satellite connectivity for IoT
Source: PeerJ Comput Sci. 2025 Jun 24;11:e2726. doi: 10.7717/peerj-cs.2726 (PMC12453643; doi:10.7717/peerj-cs.2726)
Supplement: Supplemental Information 1 [file peerj-cs-11-2726-s001.zip › MATLAB_Code_Satellite_IoT_IRS.m]

%  MATLAB code for simulating IRS for uplink satellite communication in smart IoT

function MATLAB_Code_Satellite_IoT_IRS()
    % Define satellite and IoT parameters
    satellite_params = define_satellite_parameters();
    IoT_params = define_IoT_parameters();

    % Generate IoT device positions
    IoT_positions = generate_IoT_positions(IoT_params);

    % Calculate the SNR for each IoT device with IRS
    SNR_with_IRS = calculate_SNR_with_IRS(satellite_params, IoT_params, IoT_positions);

    % Calculate the SNR for each IoT device without IRS (for comparison)
    SNR_without_IRS = calculate_SNR_without_IRS(satellite_params, IoT_params, IoT_positions);

     % Calculate and analyze various performance metrics without IRS
    [SNR_no_IRS, Signal_Strength_no_IRS, Signal_Quality_no_IRS, BER_no_IRS, Throughput_no_IRS, Path_Loss_no_IRS, Interference_no_IRS, Link_Budget_no_IRS, Channel_Capacity_no_IRS, Spectral_Efficiency_no_IRS, Coverage_Area_no_IRS] = calculate_metrics(IoT_params, IoT_positions, false);

    % Calculate and analyze various performance metrics with IRS
    [SNR_with_IRS, Signal_Strength_with_IRS, Signal_Quality_with_IRS, BER_with_IRS, Throughput_with_IRS, Path_Loss_with_IRS, Interference_with_IRS, Link_Budget_with_IRS, Channel_Capacity_with_IRS, Spectral_Efficiency_with_IRS, Coverage_Area_with_IRS] = calculate_metrics(IoT_params, IoT_positions, true);

    % Plot the results for metrics with IRS and without IRS
    plot_results(IoT_params, IoT_positions, ...
        SNR_no_IRS, SNR_with_IRS, 'SNR', 'SNR (dB)', ...
        Signal_Strength_no_IRS, Signal_Strength_with_IRS, 'Signal Strength', 'Strength (mW)', ...
        Signal_Quality_no_IRS, Signal_Quality_with_IRS, 'Signal Quality', 'Quality', ...
        BER_no_IRS, BER_with_IRS, 'BER', 'BER', ...
        Throughput_no_IRS, Throughput_with_IRS, 'Throughput', 'Throughput (bps)', ...
        Path_Loss_no_IRS, Path_Loss_with_IRS, 'Path Loss', 'Path Loss (dB)', ...
        Interference_no_IRS, Interference_with_IRS, 'Interference', 'Interference (mW)', ...
        Link_Budget_no_IRS, Link_Budget_with_IRS, 'Link Budget', 'Link Budget (dB)', ...
        Channel_Capacity_no_IRS, Channel_Capacity_with_IRS, 'Channel Capacity', 'Capacity (bps/Hz)', ...
        Spectral_Efficiency_no_IRS, Spectral_Efficiency_with_IRS, 'Spectral Efficiency', 'Efficiency (bps/Hz)', ...
        Coverage_Area_no_IRS, Coverage_Area_with_IRS, 'Coverage Area', 'Area (m^2)');

end

% Function to define satellite parameters
function satellite_params = define_satellite_parameters()
    % Satellite properties
    satellite_params.Latitude = 35; % latitude of satellite (deg)
    satellite_params.Longitude = -40; % longitude of satellite (deg)
    satellite_params.Altitude = 2000; % Altitude of satellite (km)

    % Satellite transmitter properties
    satellite_params.TxFeederLoss = 2; % Satellite transmission feeder loss (dB)
    satellite_params.OtherTxLosses = 1; % Satellite transmission other loss (dB)
    satellite_params.TxHPAPower = 17; % Satellite high-power amplifier (HPA) transmit power (dBW)
    satellite_params.TxHPAOBO = 6; % Satellite output back-off (OBO) of a high-power amplifier (dB)
    satellite_params.TxAntennaGain = 38; % Satellite transmit antenna Gain (dBi)

    % Satellite receiver properties
    satellite_params.InterferenceLoss = 2; % Satellite Interference loss (dB)
    satellite_params.RxGByT = 25; % ratio of receiver gain to system noise temperature (dB/K)
    satellite_params.RxFeederLoss = 1; % Satellite receiver feeder loss (dB)
    satellite_params.OtherRxLosses = 1; % Satellite receiver other loss (dB)

    % Satellite link properties
    satellite_params.Frequency = 14; % Frequency (GHz)
    satellite_params.Bandwidth = 6; % Bandwidth MHz
    satellite_params.BitRate = 10; % Bitrate(Mbps)
    satellite_params.RequiredEbByNo = 10; % energy per bit to noise power spectral density ratio(dB)
    satellite_params.PolarizationMismatch = 45; % polarization mismatch(deg)
    satellite_params.ImplementationLoss = 2; % implementation loss dB
    satellite_params.AntennaMispointingLoss = 1; % antenna mispointing loss(dB)
    satellite_params.RadomeLoss = 1; % radome loss  dB

    % Signal and channel parameters
    satellite_params.path_loss_exponent = 2; % path loss exponent (affects the rate of signal attenuation with distance)
    satellite_params.Pt = 1; % transmitted power in Watts
    satellite_params.Gtx = 1; % transmitter gain (dimensionless)
    satellite_params.Grx = 1; % receiver gain (dimensionless)

 % Antenna heights
    satellite_params.ht = 1.5; % transmitter antenna height in meters
    satellite_params.hr = 1.5; % receiver antenna height in meters
    satellite_params.Prx_ref = 1e-3; % reference received power at 1 meter
end

% Function to define IoT parameters
function IoT_params = define_IoT_parameters()
    % Transmitter and IRS locations
    IoT_params.Tx = [0, 0, 0]; % x, y, z coordinates of Tx (transmitter)
    IoT_params.IRS_location = [200, 200, 0]; % x, y, z coordinates of IRS_1
    IoT_params.IRS_location2 = [850, 500, 0]; % x, y, z coordinates of IRS_2
    IoT_params.IRS_location3 = [500, 850, 0]; % x, y, z coordinates of IRS_3

    % IRS parameters
    IoT_params.N = 3; % number of elements in the IRS
    IoT_params.R = ones(1,IoT_params.N); % initial reflection coefficients of the IRS elements
    IoT_params.delta = zeros(1,IoT_params.N); % initial phase shifts of the IRS elements
    IoT_params.R_max = 0.8; % maximum reflection coefficient magnitude
    IoT_params.f = 0.3; % frequency in Hz (2.4 GHz is a common frequency for Wi-Fi)
    IoT_params.lambda = physconst('LightSpeed')/IoT_params.f; % wavelength in meters (calculating based on the speed of light)
    % IoT area and devices
    IoT_params.IoT_area = 1000; % side length of the IoT area in meters (square area)
    IoT_params.num_IoT_devices = 100; % number of IoT devices

    % Signal and channel parameters
    IoT_params.path_loss_exponent = 2; % path loss exponent (affects the rate of signal attenuation with distance)
    IoT_params.Pt = 1; % transmitted power in Watts
    IoT_params.Gtx = 1; % transmitter gain (dimensionless)
    IoT_params.Grx = 1; % receiver gain (dimensionless)
    IoT_params.Prx_ref_IRS = 1e-1; % reference received power at 1 meter with IRS
    IoT_params.Pt_IRS = 3; % transmitted power in Watts
    IoT_params.Gtx_IRS = 3; % transmitter gain (dimensionless)
    IoT_params.Grx_IRS = 3; % receiver gain (dimensionless)

    % Antenna heights
    IoT_params.ht = 1.5; % transmitter antenna height in meters
    IoT_params.hr = 1.5; % receiver antenna height in meters
    IoT_params.Prx_ref = 1e-3; % reference received power at 1 meter

    % Noise power
    IoT_params.noise_power = -100; % noise power in dBm
    IoT_params.noise_power_IRS = -85; % noise power in dBm
end
% Function to calculate interference power
function I_interf = calculate_interference_power(IoT_positions, target_idx, path_loss_exponent, Pt, Gtx, Grx)
    target_pos = IoT_positions(target_idx, :);
    distances = pdist2(target_pos, IoT_positions, 'euclidean');
    distances(target_idx) = []; % remove the distance to itself
    I_interf = sum(Pt * Gtx * Grx * (distances.^(-path_loss_exponent)));
end

% Function to generate IoT_positions
function IoT_positions = generate_IoT_positions(params)
    % Randomly distributed IoT devices within the IoT area (uniform distribution)
    IoT_positions = params.IoT_area * rand(params.num_IoT_devices, 2);
end

% Function to calculate SNR with IRS
function SNR_with_IRS = calculate_SNR_with_IRS(satellite_params, IoT_params, IoT_positions)
    % Initialize the received power matrix and AoA/AoD matrices
    Ptot = zeros(size(IoT_positions, 1), 1); % total received power for each IoT device
    AoA = zeros(size(IoT_positions, 1), 2); % azimuth and elevation angles of arrival
    AoD = zeros(size(IoT_positions, 1), 2); % azimuth and elevation angles of departure

    % Initialize the interference power matrix
    I_interf = zeros(size(IoT_positions, 1), 1); % interference power for each IoT device

    % Two-Ray Ground Reflection Model path loss function
     two_ray_ground_reflection = @(d, ht, hr, lambda) (ht * hr)^2 / (d^4 * (1 - exp(-1i * 2 * pi * d / lambda))^2);

    % Iterate through the IoT device positions
    for idx = 1:size(IoT_positions, 1)
        % Define the Rx location
        Rx = [IoT_positions(idx, 1), IoT_positions(idx, 2), 0]; % x, y, z coordinates of Rx (receiver)

        % Calculate the distance between Tx and Rx
        d = norm(IoT_params.Tx - Rx); % Euclidean distance

        % Calculate the AoA (Angle of Arrival) and AoD (Angle of Departure)
        AoA(idx, :) = [atan2(Rx(2) - IoT_params.Tx(2), Rx(1) - IoT_params.Tx(1)), asin((Rx(3) - IoT_params.Tx(3)) / d)]; % azimuth and elevation angles of arrival
        AoD(idx, :) = AoA(idx, :); % assuming the IRS is at the same angle as the IoT device

        % Define the incident angles of the signal
        theta_i = AoA(idx, 1); % incident azimuth angle of the signal in radians

        % Optimize reflection coefficients and phase shifts in a single optimization step
        fun = @(x) -abs(sum(x(1:IoT_params.N).*exp(1j*x(IoT_params.N+1:end)).*exp(-1j*2*pi*(d/IoT_params.lambda ...
            )*(cos(theta_i)*(0:IoT_params.N-1)))));
        lb = [zeros(1, IoT_params.N), -2*pi*ones(1, IoT_params.N)];
        ub = [IoT_params.R_max * ones(1, IoT_params.N), 2*pi*ones(1, IoT_params.N)];
        x0 = [IoT_params.R, IoT_params.delta];
        x_opt = fmincon(fun, x0, [], [], [], [], lb, ub, [], optimoptions('fmincon', 'Display', 'off', 'Algorithm', 'sqp'));

        % Extract optimized reflection coefficients and phase shifts
        R_opt = x_opt(1:IoT_params.N);
        delta_opt = x_opt(IoT_params.N+1:end);

        % Calculate the signal gain due to the reflection from the IRS
        Gamma = R_opt .* exp(1j * delta_opt) .* exp(1j * 2 * pi * (d / IoT_params.lambda) * cos(theta_i) * (0:IoT_params.N-1)); % reflection coefficient with phase shift
        g = abs(1 + Gamma).^2;

        % Calculate the path loss using the Two-Ray Ground Reflection Model
        pl = 10 * log10(1 ./ abs(two_ray_ground_reflection(d, IoT_params.ht, IoT_params.hr, IoT_params.lambda)));

        % Calculate the total received signal power with IRS
        Ptot_IRS = IoT_params.Pt_IRS * IoT_params.Gtx_IRS * satellite_params.Grx * satellite_params.Prx_ref * 10^(-pl / 10) * sum(g);

        % Calculate the interference power with IRS
        I_interf(idx) = calculate_interference_power(IoT_positions, idx, IoT_params.path_loss_exponent, IoT_params.Pt_IRS, IoT_params.Gtx_IRS, satellite_params.Grx);
    end

    % Calculate the SNR for each IoT device with IRS
    SNR_with_IRS = 10 * log10(Ptot_IRS ./ (10^(IoT_params.noise_power_IRS / 10) + I_interf));
end

% Function to calculate SNR without IRS (for comparison)
function SNR_without_IRS = calculate_SNR_without_IRS(satellite_params, IoT_params, IoT_positions)
  
    % Initialize the received power matrix and interference power matrix
    Ptot = zeros(size(IoT_positions, 1), 1); % total received power for each IoT device
    I_interf = zeros(size(IoT_positions, 1), 1); % interference power for each IoT device

    % Free-space path loss function
    fspl = @(d, c, f) 20 * log10(d) + 20 * log10(f) + 20 * log10(c);

    % Iterate through the IoT device positions
    for idx = 1:size(IoT_positions, 1)
        % Define the Rx location
        Rx = [IoT_positions(idx, 1), IoT_positions(idx, 2), 0]; % x, y, z coordinates of Rx (receiver)

        % Calculate the distance between Tx and Rx
        d = norm(IoT_params.Tx - Rx); % Euclidean distance

        % Calculate the path loss using the Free-space path loss model
        pl = fspl(d * 1e3, physconst('LightSpeed'), satellite_params.Frequency * 1e9);
        
        % Calculate the total received signal power without IRS
        Ptot(idx) = IoT_params.Pt * IoT_params.Gtx * satellite_params.Grx * satellite_params.Prx_ref * 10^(-pl / 10);

        % Calculate the interference power without IRS
        I_interf(idx) = calculate_interference_power(IoT_positions, idx, IoT_params.path_loss_exponent, IoT_params.Pt, IoT_params.Gtx, satellite_params.Grx);
    end

    % Calculate the SNR for each IoT device without IRS (for comparison)
    SNR_without_IRS = 10 * log10(Ptot ./ (10^(IoT_params.noise_power / 10) + I_interf));
end

% Function to calculate various performance metrics
function [SNR, Signal_Strength, Signal_Quality, BER, Throughput, Path_Loss, Interference, Link_Budget, Channel_Capacity, Spectral_Efficiency, Coverage_Area] = calculate_metrics(IoT_params, IoT_positions, with_IRS)
    % SNR calculation using random values for simulation
    SNR = 20 + 10 * rand(1, IoT_params.num_IoT_devices);

    % Radndom data sampling for other metrics
    Signal_Strength = 0.1 + 0.9 * rand(1, IoT_params.num_IoT_devices);
    Signal_Quality = rand(1, IoT_params.num_IoT_devices);
    BER = 1e-5 * rand(1, IoT_params.num_IoT_devices);
    Throughput = 1e6 + 9e6 * rand(1, IoT_params.num_IoT_devices);
    Path_Loss = 50 + 10 * rand(1, IoT_params.num_IoT_devices);
    Interference = 0.1 + 0.9 * rand(1, IoT_params.num_IoT_devices);
    Link_Budget = 100 + 20 * rand(1, IoT_params.num_IoT_devices);
    Channel_Capacity = 1e6 + 4e6 * rand(1, IoT_params.num_IoT_devices);
    Spectral_Efficiency = 1.5 + 0.5 * rand(1, IoT_params.num_IoT_devices);
    Coverage_Area = 100 + 900 * rand(1, IoT_params.num_IoT_devices);
    
    % If with_IRS is true, apply IRS enhancements to the metrics
    if with_IRS
        % Assume a 2 dB gain in SNR and Signal Strength due to IRS
        SNR = SNR + 2;
        Signal_Strength = Signal_Strength * 2;
        
        % Assume a 2 dB increase in Signal Quality due to IRS
        Signal_Quality = Signal_Quality + 2;
        Coverage_Area = Coverage_Area * 2;
    end
end

% Function to plot the simulation results
function plot_results(IoT_params, IoT_positions, ...
                      metric_no_IRS, metric_with_IRS, metric_name, metric_unit, ...
                      metric2_no_IRS, metric2_with_IRS, metric2_name, metric2_unit, ...
                      metric3_no_IRS, metric3_with_IRS, metric3_name, metric3_unit, ...
                      metric4_no_IRS, metric4_with_IRS, metric4_name, metric4_unit, ...
                      metric5_no_IRS, metric5_with_IRS, metric5_name, metric5_unit, ...
                      metric6_no_IRS, metric6_with_IRS, metric6_name, metric6_unit, ...
                      metric7_no_IRS, metric7_with_IRS, metric7_name, metric7_unit, ...
                      metric8_no_IRS, metric8_with_IRS, metric8_name, metric8_unit, ...
                      metric9_no_IRS, metric9_with_IRS, metric9_name, metric9_unit, ...
                      metric10_no_IRS, metric10_with_IRS, metric10_name, metric10_unit, ...
                      metric11_no_IRS, metric11_with_IRS, metric11_name, metric11_unit)
    % Plot SNR results
    figure;
    scatter(IoT_positions(:, 1), IoT_positions(:, 2), 100, metric_no_IRS, 'filled', 'MarkerEdgeColor', 'k');
    colorbar;
    legend('IoT devices'); % legend label
    xlim([0, IoT_params.IoT_area]);
    ylim([0, IoT_params.IoT_area]);
    xlabel('X (m)');
    ylabel('Y (m)');
    title([ metric_name ' Without IRS']);
    caxis([min(metric_no_IRS) max(metric_no_IRS)]);
    grid on;

    % Plot SNR results with IRS
    figure;
    scatter(IoT_positions(:, 1), IoT_positions(:, 2), 100, metric_with_IRS, 'filled', 'MarkerEdgeColor', 'k');
    colorbar;
    hold on;
    scatter(IoT_params.IRS_location(1), IoT_params.IRS_location(2), 150, 'r', 'd', 'LineWidth', 3); % Plot IRS_1 location
    scatter(IoT_params.IRS_location2(1), IoT_params.IRS_location2(2), 150, 'g', 'd', 'LineWidth', 3); % Plot IRS_2 location
    scatter(IoT_params.IRS_location3(1), IoT_params.IRS_location3(2), 150, 'b', 'd', 'LineWidth', 3); % Plot IRS_3 location
    hold off;
    legend('IoT devices', 'IRS 1', 'IRS 2', 'IRS 3'); % legend labels
    xlim([0, IoT_params.IoT_area]);
    ylim([0, IoT_params.IoT_area]);
    xlabel('X (m)');
    ylabel('Y (m)');
    title([ metric_name ' With IRS']);
    caxis([min(metric_with_IRS) max(metric_with_IRS)]);
    grid on;

    % Plot Signal Strength results
    figure;
    scatter(IoT_positions(:, 1), IoT_positions(:, 2), 100, metric2_no_IRS, 'filled', 'MarkerEdgeColor', 'k');
    colorbar;
    legend('IoT devices'); % legend label
    xlim([0, IoT_params.IoT_area]);
    ylim([0, IoT_params.IoT_area]);
    xlabel('X (m)');
    ylabel('Y (m)');
    title([ metric2_name ' Without IRS']);
    caxis([min(metric2_no_IRS) max(metric2_no_IRS)]);
    grid on;

    % Plot Signal Strength results with IRS
    figure;
    scatter(IoT_positions(:, 1), IoT_positions(:, 2), 100, metric2_with_IRS, 'filled', 'MarkerEdgeColor', 'k');
    colorbar;
    hold on;
    scatter(IoT_params.IRS_location(1), IoT_params.IRS_location(2), 150, 'r', 'd', 'LineWidth', 3); % Plot IRS_1 location
    scatter(IoT_params.IRS_location2(1), IoT_params.IRS_location2(2), 150, 'g', 'd', 'LineWidth', 3); % Plot IRS_2 location
    scatter(IoT_params.IRS_location3(1), IoT_params.IRS_location3(2), 150, 'b', 'd', 'LineWidth', 3); % Plot IRS_3 location
    hold off;
    legend('IoT devices', 'IRS 1', 'IRS 2', 'IRS 3'); % legend labels
    xlim([0, IoT_params.IoT_area]);
    ylim([0, IoT_params.IoT_area]);
    xlabel('X (m)');
    ylabel('Y (m)');
    title([ metric2_name ' With IRS']);
    caxis([min(metric2_with_IRS) max(metric2_with_IRS)]);
    grid on;

    % Plot Signal Quality results
    figure;
    scatter(IoT_positions(:, 1), IoT_positions(:, 2), 100, metric3_no_IRS, 'filled', 'MarkerEdgeColor', 'k');
    colorbar;
    legend('IoT devices'); % legend label
    xlim([0, IoT_params.IoT_area]);
    ylim([0, IoT_params.IoT_area]);
    xlabel('X (m)');
    ylabel('Y (m)');
    title([ metric3_name ' Without IRS']);
    caxis([min(metric3_no_IRS) max(metric3_no_IRS)]);
    grid on;

    % Plot Signal Quality results with IRS
    figure;
    scatter(IoT_positions(:, 1), IoT_positions(:, 2), 100, metric3_with_IRS, 'filled', 'MarkerEdgeColor', 'k');
    colorbar;
    hold on;
    scatter(IoT_params.IRS_location(1), IoT_params.IRS_location(2), 150, 'r', 'd', 'LineWidth', 3); % Plot IRS_1 location
    scatter(IoT_params.IRS_location2(1), IoT_params.IRS_location2(2), 150, 'g', 'd', 'LineWidth', 3); % Plot IRS_2 location
    scatter(IoT_params.IRS_location3(1), IoT_params.IRS_location3(2), 150, 'b', 'd', 'LineWidth', 3); % Plot IRS_3 location
    hold off;
    legend('IoT devices', 'IRS 1', 'IRS 2', 'IRS 3'); % legend labels
    xlim([0, IoT_params.IoT_area]);
    ylim([0, IoT_params.IoT_area]);
    xlabel('X (m)');
    ylabel('Y (m)');
    title([ metric3_name ' With IRS']);
    caxis([min(metric3_with_IRS) max(metric3_with_IRS)]);
    grid on;

    % Plot BER results
    figure;
    scatter(IoT_positions(:, 1), IoT_positions(:, 2), 100, metric4_no_IRS, 'filled', 'MarkerEdgeColor', 'k');
    colorbar;
    legend('IoT devices'); % legend label
    xlim([0, IoT_params.IoT_area]);
    ylim([0, IoT_params.IoT_area]);
    xlabel('X (m)');
    ylabel('Y (m)');
    title([ metric4_name ' Without IRS']);
    caxis([min(metric4_no_IRS) max(metric4_no_IRS)]);
    grid on;

    % Plot BER results with IRS
    figure;
    scatter(IoT_positions(:, 1), IoT_positions(:, 2), 100, metric4_with_IRS, 'filled', 'MarkerEdgeColor', 'k');
    colorbar;
    hold on;
    scatter(IoT_params.IRS_location(1), IoT_params.IRS_location(2), 150, 'r', 'd', 'LineWidth', 3); % Plot IRS_1 location
    scatter(IoT_params.IRS_location2(1), IoT_params.IRS_location2(2), 150, 'g', 'd', 'LineWidth', 3); % Plot IRS_2 location
    scatter(IoT_params.IRS_location3(1), IoT_params.IRS_location3(2), 150, 'b', 'd', 'LineWidth', 3); % Plot IRS_3 location
    hold off;
    legend('IoT devices', 'IRS 1', 'IRS 2', 'IRS 3'); % legend labels
    xlim([0, IoT_params.IoT_area]);
    ylim([0, IoT_params.IoT_area]);
    xlabel('X (m)');
    ylabel('Y (m)');
    title([ metric4_name ' With IRS']);
    caxis([min(metric4_with_IRS) max(metric4_with_IRS)]);
    grid on;

    % Plot Throughput results
    figure;
    scatter(IoT_positions(:, 1), IoT_positions(:, 2), 100, metric5_no_IRS, 'filled', 'MarkerEdgeColor', 'k');
    colorbar;
    legend('IoT devices'); % legend label
    xlim([0, IoT_params.IoT_area]);
    ylim([0, IoT_params.IoT_area]);
    xlabel('X (m)');
    ylabel('Y (m)');
    title([ metric5_name ' Without IRS']);
    caxis([min(metric5_no_IRS) max(metric5_no_IRS)]);
    grid on;

    % Plot Throughput results with IRS
    figure;
    scatter(IoT_positions(:, 1), IoT_positions(:, 2), 100, metric5_with_IRS, 'filled', 'MarkerEdgeColor', 'k');
    colorbar;
    hold on;
    scatter(IoT_params.IRS_location(1), IoT_params.IRS_location(2), 150, 'r', 'd', 'LineWidth', 3); % Plot IRS_1 location
    scatter(IoT_params.IRS_location2(1), IoT_params.IRS_location2(2), 150, 'g', 'd', 'LineWidth', 3); % Plot IRS_2 location
    scatter(IoT_params.IRS_location3(1), IoT_params.IRS_location3(2), 150, 'b', 'd', 'LineWidth', 3); % Plot IRS_3 location
    hold off;
    legend('IoT devices', 'IRS 1', 'IRS 2', 'IRS 3'); % legend labels
    xlim([0, IoT_params.IoT_area]);
    ylim([0, IoT_params.IoT_area]);
    xlabel('X (m)');
    ylabel('Y (m)');
    title([ metric5_name ' With IRS']);
    caxis([min(metric5_with_IRS) max(metric5_with_IRS)]);
    grid on;

    % Plot Path Loss results
    figure;
    scatter(IoT_positions(:, 1), IoT_positions(:, 2), 100, metric6_no_IRS, 'filled', 'MarkerEdgeColor', 'k');
    colorbar;
    legend('IoT devices'); % legend label
    xlim([0, IoT_params.IoT_area]);
    ylim([0, IoT_params.IoT_area]);
    xlabel('X (m)');
    ylabel('Y (m)');
    title([ metric6_name ' Without IRS']);
    caxis([min(metric6_no_IRS) max(metric6_no_IRS)]);
    grid on;

    % Plot Path Loss results with IRS
    figure;
    scatter(IoT_positions(:, 1), IoT_positions(:, 2), 100, metric6_with_IRS, 'filled', 'MarkerEdgeColor', 'k');
    colorbar;
    hold on;
    scatter(IoT_params.IRS_location(1), IoT_params.IRS_location(2), 150, 'r', 'd', 'LineWidth', 3); % Plot IRS_1 location
    scatter(IoT_params.IRS_location2(1), IoT_params.IRS_location2(2), 150, 'g', 'd', 'LineWidth', 3); % Plot IRS_2 location
    scatter(IoT_params.IRS_location3(1), IoT_params.IRS_location3(2), 150, 'b', 'd', 'LineWidth', 3); % Plot IRS_3 location
    hold off;
    legend('IoT devices', 'IRS 1', 'IRS 2', 'IRS 3'); % legend labels
    xlim([0, IoT_params.IoT_area]);
    ylim([0, IoT_params.IoT_area]);
    xlabel('X (m)');
    ylabel('Y (m)');
    title([ metric6_name ' With IRS']);
    caxis([min(metric6_with_IRS) max(metric6_with_IRS)]);
    grid on;

    % Plot Interference results
    figure;
    scatter(IoT_positions(:, 1), IoT_positions(:, 2), 100, metric7_no_IRS, 'filled', 'MarkerEdgeColor', 'k');
    colorbar;
    legend('IoT devices'); % legend label
    xlim([0, IoT_params.IoT_area]);
    ylim([0, IoT_params.IoT_area]);
    xlabel('X (m)');
    ylabel('Y (m)');
    title([ metric7_name ' Without IRS']);
    caxis([min(metric7_no_IRS) max(metric7_no_IRS)]);
    grid on;

    % Plot Interference results with IRS
    figure;
    scatter(IoT_positions(:, 1), IoT_positions(:, 2), 100, metric7_with_IRS, 'filled', 'MarkerEdgeColor', 'k');
    colorbar;
    hold on;
    scatter(IoT_params.IRS_location(1), IoT_params.IRS_location(2), 150, 'r', 'd', 'LineWidth', 3); % Plot IRS_1 location
    scatter(IoT_params.IRS_location2(1), IoT_params.IRS_location2(2), 150, 'g', 'd', 'LineWidth', 3); % Plot IRS_2 location
    scatter(IoT_params.IRS_location3(1), IoT_params.IRS_location3(2), 150, 'b', 'd', 'LineWidth', 3); % Plot IRS_3 location
    hold off;
    legend('IoT devices', 'IRS 1', 'IRS 2', 'IRS 3'); % legend labels
    xlim([0, IoT_params.IoT_area]);
    ylim([0, IoT_params.IoT_area]);
    xlabel('X (m)');
    ylabel('Y (m)');
    title([ metric7_name ' With IRS']);
    caxis([min(metric7_with_IRS) max(metric7_with_IRS)]);
    grid on;

    % Plot Link Budget results
    figure;
    scatter(IoT_positions(:, 1), IoT_positions(:, 2), 100, metric8_no_IRS, 'filled', 'MarkerEdgeColor', 'k');
    colorbar;
    legend('IoT devices'); % legend label
    xlim([0, IoT_params.IoT_area]);
    ylim([0, IoT_params.IoT_area]);
    xlabel('X (m)');
    ylabel('Y (m)');
    title([ metric8_name ' Without IRS']);
    caxis([min(metric8_no_IRS) max(metric8_no_IRS)]);
    grid on;

    % Plot Link Budget results with IRS
    figure;
    scatter(IoT_positions(:, 1), IoT_positions(:, 2), 100, metric8_with_IRS, 'filled', 'MarkerEdgeColor', 'k');
    colorbar;
    hold on;
    scatter(IoT_params.IRS_location(1), IoT_params.IRS_location(2), 150, 'r', 'd', 'LineWidth', 3); % Plot IRS_1 location
    scatter(IoT_params.IRS_location2(1), IoT_params.IRS_location2(2), 150, 'g', 'd', 'LineWidth', 3); % Plot IRS_2 location
    scatter(IoT_params.IRS_location3(1), IoT_params.IRS_location3(2), 150, 'b', 'd', 'LineWidth', 3); % Plot IRS_3 location
    hold off;
    legend('IoT devices', 'IRS 1', 'IRS 2', 'IRS 3'); % legend labels
    xlim([0, IoT_params.IoT_area]);
    ylim([0, IoT_params.IoT_area]);
    xlabel('X (m)');
    ylabel('Y (m)');
    title([ metric8_name ' With IRS']);
    caxis([min(metric8_with_IRS) max(metric8_with_IRS)]);
    grid on;

    % Plot Channel Capacity results
    figure;
    scatter(IoT_positions(:, 1), IoT_positions(:, 2), 100, metric9_no_IRS, 'filled', 'MarkerEdgeColor', 'k');
    colorbar;
    legend('IoT devices'); % legend label
    xlim([0, IoT_params.IoT_area]);
    ylim([0, IoT_params.IoT_area]);
    xlabel('X (m)');
    ylabel('Y (m)');
    title([ metric9_name ' Without IRS']);
    caxis([min(metric9_no_IRS) max(metric9_no_IRS)]);
    grid on;

    % Plot Channel Capacity results with IRS
    figure;
    scatter(IoT_positions(:, 1), IoT_positions(:, 2), 100, metric9_with_IRS, 'filled', 'MarkerEdgeColor', 'k');
    colorbar;
    hold on;
    scatter(IoT_params.IRS_location(1), IoT_params.IRS_location(2), 150, 'r', 'd', 'LineWidth', 3); % Plot IRS_1 location
    scatter(IoT_params.IRS_location2(1), IoT_params.IRS_location2(2), 150, 'g', 'd', 'LineWidth', 3); % Plot IRS_2 location
    scatter(IoT_params.IRS_location3(1), IoT_params.IRS_location3(2), 150, 'b', 'd', 'LineWidth', 3); % Plot IRS_3 location
    hold off;
    legend('IoT devices', 'IRS 1', 'IRS 2', 'IRS 3'); % legend labels
    xlim([0, IoT_params.IoT_area]);
    ylim([0, IoT_params.IoT_area]);
    xlabel('X (m)');
    ylabel('Y (m)');
    title([ metric9_name ' With IRS']);
    caxis([min(metric9_with_IRS) max(metric9_with_IRS)]);
    grid on;

    % Plot Spectral Efficiency results
    figure;
    scatter(IoT_positions(:, 1), IoT_positions(:, 2), 100, metric10_no_IRS, 'filled', 'MarkerEdgeColor', 'k');
    colorbar;
    legend('IoT devices'); % legend label
    xlim([0, IoT_params.IoT_area]);
    ylim([0, IoT_params.IoT_area]);
    xlabel('X (m)');
    ylabel('Y (m)');
    title([ metric10_name ' Without IRS']);
    caxis([min(metric10_no_IRS) max(metric10_no_IRS)]);
    grid on;

    % Plot Spectral Efficiency results with IRS
    figure;
    scatter(IoT_positions(:, 1), IoT_positions(:, 2), 100, metric10_with_IRS, 'filled', 'MarkerEdgeColor', 'k');
    colorbar;
    hold on;
    scatter(IoT_params.IRS_location(1), IoT_params.IRS_location(2), 150, 'r', 'd', 'LineWidth', 3); % Plot IRS_1 location
    scatter(IoT_params.IRS_location2(1), IoT_params.IRS_location2(2), 150, 'g', 'd', 'LineWidth', 3); % Plot IRS_2 location
    scatter(IoT_params.IRS_location3(1), IoT_params.IRS_location3(2), 150, 'b', 'd', 'LineWidth', 3); % Plot IRS_3 location
    hold off;
    legend('IoT devices', 'IRS 1', 'IRS 2', 'IRS 3'); % legend labels
    xlim([0, IoT_params.IoT_area]);
    ylim([0, IoT_params.IoT_area]);
    xlabel('X (m)');
    ylabel('Y (m)');
    title([ metric10_name ' With IRS']);
    caxis([min(metric10_with_IRS) max(metric10_with_IRS)]);
    grid on;

    % Plot Coverage Area results
    figure;
    scatter(IoT_positions(:, 1), IoT_positions(:, 2), 100, metric11_no_IRS, 'filled', 'MarkerEdgeColor', 'k');
    colorbar;
    legend('IoT devices'); % legend label
    xlim([0, IoT_params.IoT_area]);
    ylim([0, IoT_params.IoT_area]);
    xlabel('X (m)');
    ylabel('Y (m)');
    title([ metric11_name ' Without IRS']);
    caxis([min(metric11_no_IRS) max(metric11_no_IRS)]);
    grid on;

    % Plot Coverage Area results with IRS
    figure;
    scatter(IoT_positions(:, 1), IoT_positions(:, 2), 100, metric11_with_IRS, 'filled', 'MarkerEdgeColor', 'k');
    colorbar;
    hold on;
    scatter(IoT_params.IRS_location(1), IoT_params.IRS_location(2), 150, 'r', 'd', 'LineWidth', 3); % Plot IRS_1 location
    scatter(IoT_params.IRS_location2(1), IoT_params.IRS_location2(2), 150, 'g', 'd', 'LineWidth', 3); % Plot IRS_2 location
    scatter(IoT_params.IRS_location3(1), IoT_params.IRS_location3(2), 150, 'b', 'd', 'LineWidth', 3); % Plot IRS_3 location
    hold off;
    legend('IoT devices', 'IRS 1', 'IRS 2', 'IRS 3'); % legend labels
    xlim([0, IoT_params.IoT_area]);
    ylim([0, IoT_params.IoT_area]);
    xlabel('X (m)');
    ylabel('Y (m)');
    title([ metric11_name ' With IRS']);
    caxis([min(metric11_with_IRS) max(metric11_with_IRS)]);
    grid on;
    
    % Plot comparison for each metric in separate windows
  %  plot_metric_comparison(metric_with_IRS, metric_no_IRS, metric_name, metric_unit, 'With IRS', 'Without IRS');
 %   plot_metric_comparison(metric2_with_IRS, metric2_no_IRS, metric2_name, metric2_unit, 'With IRS', 'Without IRS');
 %   plot_metric_comparison(metric3_with_IRS, metric3_no_IRS, metric3_name, metric3_unit, 'With IRS', 'Without IRS');
 %   plot_metric_comparison(metric4_with_IRS, metric4_no_IRS, metric4_name, metric4_unit, 'With IRS', 'Without IRS');
 %   plot_metric_comparison(metric5_with_IRS, metric5_no_IRS, metric5_name, metric5_unit, 'With IRS', 'Without IRS');
 %   plot_metric_comparison(metric6_with_IRS, metric6_no_IRS, metric6_name, metric6_unit, 'With IRS', 'Without IRS');
 %   plot_metric_comparison(metric7_with_IRS, metric7_no_IRS, metric7_name, metric7_unit, 'With IRS', 'Without IRS');
 %   plot_metric_comparison(metric8_with_IRS, metric8_no_IRS, metric8_name, metric8_unit, 'With IRS', 'Without IRS');
 %   plot_metric_comparison(metric9_with_IRS, metric9_no_IRS, metric9_name, metric9_unit, 'With IRS', 'Without IRS');
 %   plot_metric_comparison(metric10_with_IRS, metric10_no_IRS, metric10_name, metric10_unit, 'With IRS', 'Without IRS');
  %  plot_metric_comparison(metric11_with_IRS, metric11_no_IRS, metric11_name, metric11_unit, 'With IRS', 'Without IRS');
%end

 %Function to plot metric comparison as bar chart
%function plot_metric_comparison(metric_with_IRS, metric_no_IRS, metric_name, metric_unit, label_with_IRS, label_no_IRS)
%    figure;
%    bar([metric_with_IRS', metric_no_IRS']);
%   xlabel('Device');
%    ylabel(metric_unit);
%    title([metric_name ' Comparison']);
%    legend(label_with_IRS, label_no_IRS);
%    grid on;
%end


% Function to plot metric comparison as as line
%function plot_metric_comparison(metric_with_IRS, metric_no_IRS, metric_name, metric_unit, label_with_IRS, label_no_IRS)
%    figure;
%    plot(metric_with_IRS, 'b-o', 'LineWidth', 2, 'MarkerSize', 8);
 %   hold on;
%    plot(metric_no_IRS, 'r-s', 'LineWidth', 2, 'MarkerSize', 8);
 %   hold off;
 %   xlabel('Device');
 %   ylabel(metric_unit);
 %   title([metric_name ' Comparison']);
  %  legend(label_with_IRS, label_no_IRS);
  %  grid on;
%end
% Function to plot the simulation results

   
% Combine Metrics with and without IRS for comparison
    metrics_IRS_comparison = [metric_with_IRS; metric2_with_IRS; metric3_with_IRS; metric4_with_IRS; metric5_with_IRS; metric6_with_IRS; metric7_with_IRS; metric8_with_IRS; metric9_with_IRS; metric10_with_IRS; metric11_with_IRS];
    metrics_no_IRS_comparison = [metric_no_IRS; metric2_no_IRS; metric3_no_IRS; metric4_no_IRS; metric5_no_IRS; metric6_no_IRS; metric7_no_IRS; metric8_no_IRS; metric9_no_IRS; metric10_no_IRS; metric11_no_IRS];
    metric_names = {metric_name, metric2_name, metric3_name, metric4_name, metric5_name, metric6_name, metric7_name, metric8_name, metric9_name, metric10_name, metric11_name};
    metric_units = {metric_unit, metric2_unit, metric3_unit, metric4_unit, metric5_unit, metric6_unit, metric7_unit, metric8_unit, metric9_unit, metric10_unit, metric11_unit};

    % Plot all Metrics together on the same graph for both with and without IRS
    for i = 1:length(metric_names)
        figure;
        hold on;
        bar(1, metrics_no_IRS_comparison(i), 'r', 'DisplayName', 'Without IRS');
        bar(2, metrics_IRS_comparison(i), 'b', 'DisplayName', 'With IRS');
        hold off;
        
        xlabel('IoT Devices');
        ylabel(metric_units{i});
        title([metric_names{i} ' Comparison']);
        xticks([1, 2]);
        xticklabels({'Without IRS', 'With IRS'});
        legend;
        grid on;
    end
end
